# Supplementary material for: RBD-Protein/Peptide Vaccine UB-612 Elicits Mucosal and Fc-Mediated Antibody Responses against SARS-CoV-2 in Cynomolgus Macaques
Source: Vaccines (Basel). 2023 Dec 29;12(1):40. doi: 10.3390/vaccines12010040 (PMC10818657; doi:10.3390/vaccines12010040)
Supplement: Supplementary file 1 [file vaccines-12-00040-s001.zip]

Archive with 1 entries (1 files):
- vaccines-2757163-supplementary.pdf
